# Supplementary material for: Taxonomic studies on Begonia (Begoniaceae) in Myanmar I: three new species and supplementary description of Begonia rheophytica from Northern Myanmar
Source: PhytoKeys. 2020 Jan 10;138:203–17. doi: 10.3897/phytokeys.138.38721 (PMC6969003; doi:10.3897/phytokeys.138.38721)
Supplement: XML Treatment for Begonia chenii [file phytokeys.138.38721-treatment1.xml]

<!DOCTYPE tp:taxon-treatment
  PUBLIC "-//TaxonX//DTD Taxonomic Treatment Publishing DTD v0 20100105//EN" "tax-treatment-NSO.dtd">
<tp:taxon-treatment xmlns:tp="http://www.plazi.org/taxpub"><tp:treatment-meta><kwd-group><label>Taxon classification</label><kwd><named-content xmlns:xlink="http://www.w3.org/1999/xlink" content-type="kingdom">Plantae</named-content></kwd><kwd><named-content xmlns:xlink="http://www.w3.org/1999/xlink" content-type="order">Cucurbitales</named-content></kwd><kwd><named-content xmlns:xlink="http://www.w3.org/1999/xlink" content-type="family">Begoniaceae</named-content></kwd></kwd-group><mixed-citation publication-type="journal"><person-group><name><surname>Maw</surname><given-names>Mya Bhone</given-names></name><name><surname>Ding</surname><given-names>Hong-Bo</given-names></name><name><surname>Yang</surname><given-names>Bin</given-names></name><name><surname>Win</surname><given-names>Pyae Pyae</given-names></name><name><surname>Tan</surname><given-names>Yun-Hong</given-names></name></person-group><article-title>Taxonomic studies on <italic><tp:taxon-name><tp:taxon-name-part taxon-name-part-type="genus" reg="Begonia">Begonia</tp:taxon-name-part></tp:taxon-name></italic> (<tp:taxon-name><tp:taxon-name-part taxon-name-part-type="family">Begoniaceae</tp:taxon-name-part></tp:taxon-name>) in Myanmar I: three new species and supplementary description of <italic><tp:taxon-name><tp:taxon-name-part taxon-name-part-type="genus" reg="Begonia">Begonia</tp:taxon-name-part> <tp:taxon-name-part taxon-name-part-type="species" reg="rheophytica">rheophytica</tp:taxon-name-part></tp:taxon-name></italic> from Northern Myanmar</article-title><source>PhytoKeys</source><day>10</day><month>1</month><year>2020</year><volume>138</volume><fpage>203</fpage><lpage>217</lpage><pub-id pub-id-type="doi">10.3897/phytokeys.138.38721</pub-id></mixed-citation></tp:treatment-meta><tp:nomenclature><tp:taxon-name><object-id xmlns:xlink="http://www.w3.org/1999/xlink" content-type="arpha" xlink:type="simple">CD6E0307-8D39-50DE-B17E-0D65E0A617A0</object-id>
            <tp:taxon-name-part taxon-name-part-type="genus" reg="Begonia">Begonia</tp:taxon-name-part>
            <tp:taxon-name-part taxon-name-part-type="species" reg="chenii">chenii</tp:taxon-name-part>
            <object-id xmlns:xlink="http://www.w3.org/1999/xlink" content-type="ipni" xlink:type="simple">urn:lsid:ipni.org:names:77204214-1</object-id>
          </tp:taxon-name><tp:taxon-authority>Y.H.Tan, M.B.Maw &amp; H.B.Ding</tp:taxon-authority><tp:taxon-status xmlns:xlink="http://www.w3.org/1999/xlink" xlink:type="simple">sp. nov.</tp:taxon-status><xref ref-type="fig" rid="F1">Figure 1</xref></tp:nomenclature><tp:treatment-sec sec-type="diagnosis" id="SECID0EBKAC"><title>Diagnosis.</title><p><italic><tp:taxon-name><tp:taxon-name-part taxon-name-part-type="genus" reg="Begonia">Begonia</tp:taxon-name-part> <tp:taxon-name-part taxon-name-part-type="species" reg="chenii">chenii</tp:taxon-name-part></tp:taxon-name></italic> Y.H. Tan, M.B. Maw &amp; H.B. Ding is mostly similar to <italic><tp:taxon-name><tp:taxon-name-part taxon-name-part-type="genus" reg="Begonia">B.</tp:taxon-name-part> <tp:taxon-name-part taxon-name-part-type="species" reg="mariachristinae">mariachristinae</tp:taxon-name-part></tp:taxon-name></italic><xref ref-type="bibr" rid="B17">Wahlsteen (2018</xref>: 1) in lanceolate-ovate leaves with silver patches or dots on the upper surface, but significantly differs by stipules slightly pilose (<italic>vs.</italic> glabrous), petiole densely reddish pilose (<italic>vs.</italic> sparsely puberulous), 6 (rarely 4 or 7) tepals of female flower (<italic>vs.</italic> 4 tepals) and red, 3 or 4 locular ovary (<italic>vs.</italic> green, 2 locular).</p></tp:treatment-sec><tp:treatment-sec sec-type="material" id="SECID0EJLAC"><title>Type.</title><p>Myanmar. Kachin State: Putao District, on the way from Putao to Upper Shankhaung, in tropical rain forest, <named-content xmlns:xlink="http://www.w3.org/1999/xlink" content-type="dwc:verbatimCoordinates" xlink:type="simple"><named-content content-type="geo-json" specific-use="{&#34;type&#34;:&#34;Point&#34;,&#34;coordinates&#34;:[97.270433,27.426908]}" id="NCID0ESLAC" xlink:type="simple">27°25'36.87"N, 97°16'13.56"E</named-content></named-content>, 512 m, 4 May 2017, <italic>Y.H. Tan</italic>, <italic>B. Yang</italic>, <italic>H.B. Ding</italic>, <italic>X.D. Zeng</italic>, <italic>M.B. Maw &amp; T.S. Tin M1378</italic> (holotype: HITBC!; isotypes: RAF!).</p></tp:treatment-sec><tp:treatment-sec sec-type="description" id="SECID0EBMAC"><title>Description.</title><p>Perennial herb, dioecious or rarely monoecious, lacking rhizome or tuber. <bold>Stem</bold> erect, 40−60 cm tall, reddish brown, densely white pilose, internode 2−11 cm long, branching. <bold>Stipule</bold> persistent, ovate, 1–15 × 3–5 mm, papery, keeled, apex cuspidate (1–4 mm), margin entire, slightly pilose. <bold>Leaf</bold> alternate, petiole 1.5–3 cm long, reddish-brown, densely reddish pilose; <bold>blade</bold> asymmetric, lanceolate-ovate, 8–11 × 2.5–4 cm, apex attenuate, base oblique, margin serrate and with reddish hispid, venation palmate-pinnate, 5−6 pairs of veins; <bold>upper surface</bold> green or dark green with white patches and dots between the veins, bright green shot with metallic blue depending on the angle of the light, especially on young leaves, sparsely reddish hispid, especially along the midrib and lateral veins; <bold>lower surface</bold> deep red or deep red with light green areas both margin linings, scattered reddish hispid and densely along the midrib and lateral veins. <bold>Inflorescence</bold> axillary, flower solitary or in a simple cyme, pendulous; <bold>bract</bold> persistent, ovate to narrow lanceolate, 4–8 × 2–3 mm. <bold>Staminate flower</bold>: pedicel 0.8–1.1 cm, reddish, glabrous or sparsely pilose; tepals 4 (rarely 5 or 6), reddish with white margins, unequal, inner 2 (rarely 3), ovate, 7–1 × 6–1 mm, glabrous, outer 2 (rarely 3), ovate, 7–9 × 7–1 mm, reddish or whitish pilose on the outer surface, margin entire; androecium actinomorphic, stamens numerous, filament free, anther oblong, golden yellow. <bold>Pistillate flower</bold>: pedicel 0.6–0.8 cm, tepals 6 (rarely 4 or 7), unequal, inner 3, elliptic, 8–10 × 3–4 mm, pink to white, glabrous, outer 3, ovate or elliptic, 7–11 × 5–7 mm, reddish or whitish pilose on outer surface; ovary red, slightly or densely pilose on the surface, triangular or rhomboid winged, 3–5 × 2–5 mm, placentation axillary, locules 3 or 4, placentae 2 per locule; styles 3, fused at base, stigma bifid with twisted bands, highly convolute, yellow or golden yellow. <bold>Fruit</bold> berry-like, red, reddish or whitish pilose, triangular, rhomboid (8–15 × 6–9 mm) or suboblate (8–15 mm in diam.), 3 or 4 horned, rarely wingless.</p><fig id="F1" position="float" orientation="portrait"><object-id xmlns:xlink="http://www.w3.org/1999/xlink" content-type="doi" xlink:type="simple">10.3897/phytokeys.138.38721.figure1</object-id><object-id xmlns:xlink="http://www.w3.org/1999/xlink" content-type="arpha" xlink:type="simple">E4A20F49-E0A8-588A-AFC7-50A1D86640E6</object-id><label>Figure 1.</label><caption><p><italic><tp:taxon-name><tp:taxon-name-part taxon-name-part-type="genus" reg="Begonia">Begonia</tp:taxon-name-part> <tp:taxon-name-part taxon-name-part-type="species" reg="chenii">chenii</tp:taxon-name-part></tp:taxon-name></italic> Y.H.Tan, M.B.Maw &amp; H.B.Ding, sp. nov. (photographed by H.B. Ding and Y.H. Tan) <bold>A</bold> habitat <bold>B</bold> leaves (back view) <bold>C</bold> inflorescence <bold>D</bold> staminate flower showing 6 tepals <bold>E</bold> pistillate flower <bold>F</bold> infructescence showing monoecious <bold>G</bold> infructescence showing stigmas <bold>H</bold> staminate flower showing variation of 4, 5, 6 tepals <bold>I</bold> tepals of staminate flower <bold>J</bold> androecium <bold>K</bold> tepals of pistillate flower <bold>L</bold> ovary and stigma <bold>M</bold> ovary (3-winged) <bold>N</bold> ovary (4-winged) <bold>O–P</bold> serial cross section of ovary (locules 4) <bold>Q</bold> serial cross section of ovary (locules 4 and wingless) <bold>R</bold> serial cross section of ovary (locules 3).</p></caption><graphic xmlns:xlink="http://www.w3.org/1999/xlink" xlink:href="phytokeys-138-203-g001.jpg" position="float" orientation="portrait" xlink:type="simple" id="oo_370289.jpg"><uri content-type="original_file" xlink:type="simple">https://binary.pensoft.net/fig/370289</uri></graphic></fig></tp:treatment-sec><tp:treatment-sec sec-type="phenology" id="SECID0EXOAC"><title>Phenology.</title><p>Flowering from April to May; fruiting from May to June.</p></tp:treatment-sec><tp:treatment-sec sec-type="distribution" id="SECID0E3OAC"><title>Distribution.</title><p>The species is only known from the type locality, Putao District, Kachin State, Northern Myanmar.</p></tp:treatment-sec><tp:treatment-sec sec-type="ecology" id="SECID0EBPAC"><title>Ecology.</title><p>The species grows in the moist shaded environment of tropical rain forest, elevation about 512 m.</p></tp:treatment-sec><tp:treatment-sec sec-type="etymology" id="SECID0EGPAC"><title>Etymology.</title><p>The species epithet “<italic>chenii</italic>” is named after Professor Chen Jin, the director of Southeast Asia Biodiversity Research Institute, Chinese Academy of Sciences, who gave us the opportunity to study the Myanmar flora, which led to the discovery of this new species.</p></tp:treatment-sec><tp:treatment-sec sec-type="conservation status" id="SECID0EWPAC"><title>Conservation status.</title><p>Data Deficient (<abbrev xmlns:xlink="http://www.w3.org/1999/xlink" xlink:title="Data Deficient" id="ABBRID0E3PAC" xlink:type="simple">DD</abbrev>). <italic><tp:taxon-name><tp:taxon-name-part taxon-name-part-type="genus" reg="Begonia">Begonia</tp:taxon-name-part> <tp:taxon-name-part taxon-name-part-type="species" reg="chenii">chenii</tp:taxon-name-part></tp:taxon-name></italic> was collected along the path on the way from Putao to Upper Shankhaung where any signs of major anthropogenic disturbance were noticed in the type locality. However, further explorations are needed for a proper assessment of conservation due to insufficient information on its distribution and population status. Therefore, the species has been preliminarily assigned to Data Deficient (<abbrev xmlns:xlink="http://www.w3.org/1999/xlink" xlink:title="Data Deficient" id="ABBRID0EMAAE" xlink:type="simple">DD</abbrev>) category according to The Guidelines for Using The IUCN Red List Categories and Criteria (<xref ref-type="bibr" rid="B16">IUCN 2017</xref>).</p></tp:treatment-sec><tp:treatment-sec sec-type="material" id="SECID0EUAAE"><title>Additional specimens examined</title><p><bold>(paratypes).</bold> Myanmar. Kachin State: Putao District, Upper Shankhaung, in tropical montane forest, <named-content xmlns:xlink="http://www.w3.org/1999/xlink" content-type="dwc:verbatimCoordinates" xlink:type="simple"><named-content content-type="geo-json" specific-use="{&#34;type&#34;:&#34;Point&#34;,&#34;coordinates&#34;:[97.270433,27.426908]}" id="NCID0E6AAE" xlink:type="simple">27°25'36.87"N, 97°16'13.56"E</named-content></named-content>, 512 m, 4 May 2017, <italic>Y.H. Tan</italic>, <italic>B. Yang</italic>, <italic>H.B. Ding</italic>, <italic>X.D. Zeng</italic>, <italic>M.B. Maw &amp; T.S. Tin M1379</italic> (HITBC!); Kachin State: Putao District, Upper Shankhaung, <named-content xmlns:xlink="http://www.w3.org/1999/xlink" content-type="dwc:verbatimCoordinates" xlink:type="simple"><named-content content-type="geo-json" specific-use="{&#34;type&#34;:&#34;Point&#34;,&#34;coordinates&#34;:[97.270556,27.426389]}" id="NCID0ERBAE" xlink:type="simple">27°25'35"N, 97°16'14"E</named-content></named-content>, 500 m, 29 April 2016, <italic>Y.H. Tan &amp; S.S. Zhou M201627</italic> (HITBC!); Kachin State: Putao District, Upper Shankhaung, <named-content xmlns:xlink="http://www.w3.org/1999/xlink" content-type="dwc:verbatimCoordinates" xlink:type="simple"><named-content content-type="geo-json" specific-use="{&#34;type&#34;:&#34;Point&#34;,&#34;coordinates&#34;:[97.270278,27.426111]}" id="NCID0E2BAE" xlink:type="simple">27°25'34"N, 97°16'13"E</named-content></named-content>, 520 m, 7 May 2017, <italic>S.S. Zhou &amp; X.D. Zeng M2030</italic> (HITBC!; RAF!)</p><p><bold>Affinities.</bold><italic><tp:taxon-name><tp:taxon-name-part taxon-name-part-type="genus" reg="Begonia">Begonia</tp:taxon-name-part> <tp:taxon-name-part taxon-name-part-type="species" reg="chenii">chenii</tp:taxon-name-part></tp:taxon-name></italic> is morphologically similar to <italic><tp:taxon-name><tp:taxon-name-part taxon-name-part-type="genus" reg="Begonia">B.</tp:taxon-name-part> <tp:taxon-name-part taxon-name-part-type="species" reg="mariachristinae">mariachristinae</tp:taxon-name-part></tp:taxon-name></italic>. But it can be easily distinguished in having 3 or 4 locules (<italic>vs.</italic> 2 locules). See Table <xref ref-type="table" rid="T1">1</xref> for detailed comparison of <italic><tp:taxon-name><tp:taxon-name-part taxon-name-part-type="genus" reg="Begonia">B.</tp:taxon-name-part> <tp:taxon-name-part taxon-name-part-type="species" reg="chenii">chenii</tp:taxon-name-part></tp:taxon-name></italic> with morphologically allied species.</p><table-wrap id="T1" position="float" orientation="portrait"><label>Table 1.</label><caption><p>Comparison of key morphological characters of <italic><tp:taxon-name><tp:taxon-name-part taxon-name-part-type="genus" reg="Begonia">Begonia</tp:taxon-name-part> <tp:taxon-name-part taxon-name-part-type="species" reg="chenii">chenii</tp:taxon-name-part></tp:taxon-name></italic> and <italic><tp:taxon-name><tp:taxon-name-part taxon-name-part-type="genus" reg="Begonia">B.</tp:taxon-name-part> <tp:taxon-name-part taxon-name-part-type="species" reg="mariachristinae">mariachristinae</tp:taxon-name-part></tp:taxon-name></italic>.</p></caption><table id="TID0EICAG" rules="all"><tbody><tr><td rowspan="1" colspan="1">
                    <bold>Attributes</bold>
                  </td><td rowspan="1" colspan="1">
                    <bold><italic><tp:taxon-name><tp:taxon-name-part taxon-name-part-type="genus" reg="Begonia">B.</tp:taxon-name-part> <tp:taxon-name-part taxon-name-part-type="species" reg="chenii">chenii</tp:taxon-name-part></tp:taxon-name></italic></bold>
                  </td><td rowspan="1" colspan="1">
                    <bold><italic><tp:taxon-name><tp:taxon-name-part taxon-name-part-type="genus" reg="Begonia">B.</tp:taxon-name-part> <tp:taxon-name-part taxon-name-part-type="species" reg="mariachristinae">mariachristinae</tp:taxon-name-part></tp:taxon-name></italic></bold>
                  </td></tr><tr><td rowspan="1" colspan="1">Stem</td><td rowspan="1" colspan="1">40–60 cm tall, reddish brown densely white pilose</td><td rowspan="1" colspan="1">40–60 cm tall dark red to maroon, hairs</td></tr><tr><td rowspan="1" colspan="1">Stipules</td><td rowspan="1" colspan="1">persistent, slightly pilose</td><td rowspan="1" colspan="1">persistent, glabrous</td></tr><tr><td rowspan="1" colspan="1">Petiole</td><td rowspan="1" colspan="1">1.5–3 cm long, densely reddish pilose</td><td rowspan="1" colspan="1">1–5 cm long, sparsely puberulous</td></tr><tr><td rowspan="1" colspan="1">Leaves</td><td rowspan="1" colspan="1">lanceolate-ovate, 8–11 × 2.5–4 cm</td><td rowspan="1" colspan="1">lanceolate-ovate 6–11.5 × 2.5–4.5 cm</td></tr><tr><td rowspan="1" colspan="1">Upper surface</td><td rowspan="1" colspan="1">sparsely reddish hispid especially along the midrib and lateral veins</td><td rowspan="1" colspan="1">slightly reddish hispid</td></tr><tr><td rowspan="1" colspan="1">Lower surface</td><td rowspan="1" colspan="1">scattered reddish hispid and densely along the midrib and lateral veins</td><td rowspan="1" colspan="1">slightly hairy along midrib</td></tr><tr><td rowspan="1" colspan="1">Male flower</td><td rowspan="1" colspan="1">tepals 4 (rarely 5 or 6) reddish with white linings</td><td rowspan="1" colspan="1">tepals 4 pink or white</td></tr><tr><td rowspan="1" colspan="1">Female flower</td><td rowspan="1" colspan="1">tepals 6 (rarely 4 or 7) pink to white</td><td rowspan="1" colspan="1">tepals 4 pink or white</td></tr><tr><td rowspan="1" colspan="1">Ovary</td><td rowspan="1" colspan="1">locules 3 or 4 red, slightly or densely pilose</td><td rowspan="1" colspan="1">locules 2 green, hispid</td></tr><tr><td rowspan="1" colspan="1">Style</td><td rowspan="1" colspan="1">3</td><td rowspan="1" colspan="1">2 (or 3)</td></tr></tbody></table></table-wrap></tp:treatment-sec><ref-list><ref id="B17"><mixed-citation xmlns:xlink="http://www.w3.org/1999/xlink" xlink:type="simple"><person-group><name name-style="western"><surname>Wahlsteen</surname><given-names>E</given-names></name></person-group> (<year>2018</year>) <article-title><italic><tp:taxon-name><tp:taxon-name-part taxon-name-part-type="genus">Begonia</tp:taxon-name-part> <tp:taxon-name-part taxon-name-part-type="species">mariachristinae</tp:taxon-name-part></tp:taxon-name></italic> (<tp:taxon-name><tp:taxon-name-part taxon-name-part-type="family">Begoniaceae</tp:taxon-name-part></tp:taxon-name>), a new species from Northern Myanmar.</article-title><source>Edinburgh Journal of Botany</source><volume>75</volume>(<issue>2</issue>): <fpage>161</fpage>–<lpage>166</lpage>. <ext-link xlink:type="simple" ext-link-type="doi" xlink:href="10.1017/S0960428618000021">https://doi.org/10.1017/S0960428618000021</ext-link></mixed-citation></ref><ref id="B16"><mixed-citation xmlns:xlink="http://www.w3.org/1999/xlink" xlink:type="simple"><institution xlink:type="simple">IUCN</institution>, Petitions Subcommittee (<year>2017</year>) Guidelines for using the IUCN red list categories and criteria. version 13. Prepared by the Standards and Petitions Subcommittee. <ext-link xlink:type="simple" ext-link-type="uri" xlink:href="http://www.iucnredlist.org/documents/RedListGuidelines.pdf">http://www.iucnredlist.org/documents/RedListGuidelines.pdf</ext-link></mixed-citation></ref></ref-list></tp:taxon-treatment>
