# Supplementary material for: Taxonomic studies on Begonia (Begoniaceae) in Myanmar I: three new species and supplementary description of Begonia rheophytica from Northern Myanmar
Source: PhytoKeys. 2020 Jan 10;138:203–17. doi: 10.3897/phytokeys.138.38721 (PMC6969003; doi:10.3897/phytokeys.138.38721)
Supplement: XML Treatment for Begonia putaoensis [file phytokeys.138.38721-treatment2.xml]

<!DOCTYPE tp:taxon-treatment
  PUBLIC "-//TaxonX//DTD Taxonomic Treatment Publishing DTD v0 20100105//EN" "tax-treatment-NSO.dtd">
<tp:taxon-treatment xmlns:tp="http://www.plazi.org/taxpub"><tp:treatment-meta><kwd-group><label>Taxon classification</label><kwd><named-content xmlns:xlink="http://www.w3.org/1999/xlink" content-type="kingdom">Plantae</named-content></kwd><kwd><named-content xmlns:xlink="http://www.w3.org/1999/xlink" content-type="order">Cucurbitales</named-content></kwd><kwd><named-content xmlns:xlink="http://www.w3.org/1999/xlink" content-type="family">Begoniaceae</named-content></kwd></kwd-group><mixed-citation publication-type="journal"><person-group><name><surname>Maw</surname><given-names>Mya Bhone</given-names></name><name><surname>Ding</surname><given-names>Hong-Bo</given-names></name><name><surname>Yang</surname><given-names>Bin</given-names></name><name><surname>Win</surname><given-names>Pyae Pyae</given-names></name><name><surname>Tan</surname><given-names>Yun-Hong</given-names></name></person-group><article-title>Taxonomic studies on <italic><tp:taxon-name><tp:taxon-name-part taxon-name-part-type="genus" reg="Begonia">Begonia</tp:taxon-name-part></tp:taxon-name></italic> (<tp:taxon-name><tp:taxon-name-part taxon-name-part-type="family">Begoniaceae</tp:taxon-name-part></tp:taxon-name>) in Myanmar I: three new species and supplementary description of <italic><tp:taxon-name><tp:taxon-name-part taxon-name-part-type="genus" reg="Begonia">Begonia</tp:taxon-name-part> <tp:taxon-name-part taxon-name-part-type="species" reg="rheophytica">rheophytica</tp:taxon-name-part></tp:taxon-name></italic> from Northern Myanmar</article-title><source>PhytoKeys</source><day>10</day><month>1</month><year>2020</year><volume>138</volume><fpage>203</fpage><lpage>217</lpage><pub-id pub-id-type="doi">10.3897/phytokeys.138.38721</pub-id></mixed-citation></tp:treatment-meta><tp:nomenclature><tp:taxon-name><object-id xmlns:xlink="http://www.w3.org/1999/xlink" content-type="arpha" xlink:type="simple">62E88CA6-61CD-5DC4-ABB7-131238C1589B</object-id>
            <tp:taxon-name-part taxon-name-part-type="genus" reg="Begonia">Begonia</tp:taxon-name-part>
            <tp:taxon-name-part taxon-name-part-type="species" reg="putaoensis">putaoensis</tp:taxon-name-part>
            <object-id xmlns:xlink="http://www.w3.org/1999/xlink" content-type="ipni" xlink:type="simple">urn:lsid:ipni.org:names:77204216-1</object-id>
          </tp:taxon-name><tp:taxon-authority>Y.H.Tan, M.B.Maw &amp; H.B.Ding</tp:taxon-authority><tp:taxon-status xmlns:xlink="http://www.w3.org/1999/xlink" xlink:type="simple">sp. nov.</tp:taxon-status><xref ref-type="fig" rid="F2">Figures 2</xref><xref ref-type="fig" rid="F3">, 3</xref></tp:nomenclature><tp:treatment-sec sec-type="diagnosis" id="SECID0EOIAE"><title>Diagnosis.</title><p><italic><tp:taxon-name><tp:taxon-name-part taxon-name-part-type="genus" reg="Begonia">Begonia</tp:taxon-name-part> <tp:taxon-name-part taxon-name-part-type="species" reg="putaoensis">putaoensis</tp:taxon-name-part></tp:taxon-name></italic> Y.H. Tan, M.B. Maw &amp; H.B. Ding is morphologically similar to <italic><tp:taxon-name><tp:taxon-name-part taxon-name-part-type="genus" reg="Begonia">B.</tp:taxon-name-part> <tp:taxon-name-part taxon-name-part-type="species" reg="scintillans">scintillans</tp:taxon-name-part></tp:taxon-name></italic><xref ref-type="bibr" rid="B4">Dunn (1920</xref>: 111) in rhizomatous creeping habit and dark green ovate leaves with silver or white area on the upper surface, but it can be easily distinguished by the following characters: sparsely pubescent adaxially leaf (<italic>vs.</italic> densely strigose) and glabrous capsule (<italic>vs.</italic> red villose).</p></tp:treatment-sec><tp:treatment-sec sec-type="material" id="SECID0ESJAE"><title>Type.</title><p>Myanmar. Kachin State: Putao District, on the way from Camp 2 to Camp 3 along Putao to Madwel, on moist rocky slope in tropical rain forest, <named-content xmlns:xlink="http://www.w3.org/1999/xlink" content-type="dwc:verbatimCoordinates" xlink:type="simple"><named-content content-type="geo-json" specific-use="{&#34;type&#34;:&#34;Point&#34;,&#34;coordinates&#34;:[97.375000,27.659722]}" id="NCID0E2JAE" xlink:type="simple">27°39'35"N, 97°22'30"E</named-content></named-content>, 505 m, 29 November 2017, <italic>Y.H. Tan</italic>, <italic>B. Yang</italic>, <italic>H.B. Ding</italic>, <italic>X.D. Zeng</italic>, <italic>M.B. Maw &amp; P.K. Linn M2923</italic> (holotype: HITBC!; isotypes: RAF!).</p></tp:treatment-sec><tp:treatment-sec sec-type="description" id="SECID0EKKAE"><title>Description.</title><p>Perennial herb, monoecious, 10–25 cm tall. <bold>Rhizome</bold> creeping with adventitious roots, sometimes branched, 3–30 cm long, 5–12 mm thick, reddish brown, densely pubescent or rusty villous, internode short, 3–8 mm long. <bold>Stipule</bold> triangular, 6–12 × 5–6 mm, apex cuspidate (3–5 mm), margin entire, rusty colored, densely rusty tomentose on both surfaces, persistent; <bold>petiole</bold> scarlet red to crimson, cylindrical, 3–15 cm long, densely rusty tomentose. <bold>Blade</bold> ovate to widely ovate, 6.5–15 cm long, 6–11cm wide, asymmetric, adaxially dark green with gray or light-green areas, slightly pubescent, abaxially light-green, deep red along veins, rarely entirely dark red or red with light-green areas, slightly pubescent, rusty villous on the veins; base cordate, apex acuminate to attenuate, margin sinuate, with sparse hairs; venation palmate, 7–9 veined, adaxial slightly impressed, abaxial distinctly prominent. <bold>Inflorescence</bold> axillary, sub-corymb, erect, branching 2–3 times, 7–19 cm long. Primary peduncle 5.5–14.5 cm long, densely rusty tomentose, dark red, secondary 0.6–1.5 cm long; bract ovate to lanceolate or obovate, 8–13 × 3–7 mm, glabrous, apex acute, margin entire, sometimes with ciliate, 2–10 flowers per inflorescence, male flowers open earlier at the same node. <bold>Staminate flower</bold>: pedicel white or pink, glabrous, 0.9–3.7 cm long, tepals 4, rarely 6, outer 2 (or 3) larger, pink, ovate to suborbicular, 1.3–1.8 × 1.1–2.1 cm, glabrous or abaxially strigose; inner 2 (rarely 3), smaller, white-pinkish, ovate or obovate, 9–17 × 7–11 mm., glabrous; <bold>androecium</bold> 4–6 mm long, 5–7 mm in diameter; <bold>stamens</bold> numerous, filaments ca. 1.7 mm long, anthers yellow, obovate, nearly 1.2 mm long, apex obtuse. <bold>Pistillate flower</bold>: pedicel dark red, glabrous, 2.6–3.3 cm long, tepals 5, rarely 6, outer 3, larger, pink, ovate, 14–16 × 1–13 mm, inner 2 (rarely 3), smaller, white-pinkish, ovate to suborbicular, 12–16 × 8–11 mm; <bold>ovary</bold> glabrous, 2-loculed, placentae axillary, placentae 2 per locule, <bold>styles</bold> 2 or 3, fused at base, stigma bifid with twisted bands, highly convolute, yellow or golden yellow. <bold>Capsule</bold> nodding, ovoid, glabrous, unequally 3-winged; abaxial wing nearly round-rectangular, 13–17 mm broad, lateral wings shorter, 2.5–3.0 mm broad.</p><fig id="F2" position="float" orientation="portrait"><object-id xmlns:xlink="http://www.w3.org/1999/xlink" content-type="doi" xlink:type="simple">10.3897/phytokeys.138.38721.figure2</object-id><object-id xmlns:xlink="http://www.w3.org/1999/xlink" content-type="arpha" xlink:type="simple">D2FE3550-8F8B-5AB4-BA43-1FB2EFD7DCC7</object-id><label>Figure 2.</label><caption><p><italic><tp:taxon-name><tp:taxon-name-part taxon-name-part-type="genus" reg="Begonia">Begonia</tp:taxon-name-part> <tp:taxon-name-part taxon-name-part-type="species" reg="putaoensis">putaoensis</tp:taxon-name-part></tp:taxon-name></italic> Y.H.Tan, M.B.Maw &amp; H.B.Ding, sp. nov. (wild, photographed by H.B. Ding) <bold>A–B</bold> habitat <bold>C</bold> rhizome <bold>D</bold> inflorescence <bold>E</bold> stipule on stem <bold>F–H</bold> single leaf (front and back view) <bold>I</bold> flowers (front view) <bold>J</bold> flowers (back view) <bold>K</bold> outer tepals of male flower (back view) <bold>L</bold> inner tepals of male flower (back view) <bold>M</bold> androecium with pedicel.</p></caption><graphic xmlns:xlink="http://www.w3.org/1999/xlink" xlink:href="phytokeys-138-203-g002.jpg" position="float" orientation="portrait" xlink:type="simple" id="oo_370290.jpg"><uri content-type="original_file" xlink:type="simple">https://binary.pensoft.net/fig/370290</uri></graphic></fig><fig id="F3" position="float" orientation="portrait"><object-id xmlns:xlink="http://www.w3.org/1999/xlink" content-type="doi" xlink:type="simple">10.3897/phytokeys.138.38721.figure3</object-id><object-id xmlns:xlink="http://www.w3.org/1999/xlink" content-type="arpha" xlink:type="simple">CBD6A621-52FB-520F-BEED-9A8D3F6E6EB5</object-id><label>Figure 3.</label><caption><p><italic><tp:taxon-name><tp:taxon-name-part taxon-name-part-type="genus" reg="Begonia">Begonia</tp:taxon-name-part> <tp:taxon-name-part taxon-name-part-type="species" reg="putaoensis">putaoensis</tp:taxon-name-part></tp:taxon-name></italic> Y.H.Tan, M.B.Maw &amp; H.B.Ding, sp. nov. (cultivated plants, photographed by H.B. Ding) <bold>A</bold> habit <bold>B</bold> staminate flower showing 4 tepals <bold>C</bold> staminate flower showing 6 tepals <bold>D</bold> pistillate flower showing 6 tepals and 3 styles <bold>E</bold> pistillate flower showing 5 tepals and 2 styles <bold>F</bold> rhizome <bold>G</bold> stipule (back view) <bold>H</bold> stipule (front view) <bold>I</bold> bract <bold>J</bold> uppermost bract <bold>K</bold> stigma (3, front view) <bold>L</bold> stigma (2, side view) <bold>M</bold> androecium (front view) <bold>N</bold> fruit with unequal wings <bold>O</bold> serial cross section of ovary.</p></caption><graphic xmlns:xlink="http://www.w3.org/1999/xlink" xlink:href="phytokeys-138-203-g003.jpg" position="float" orientation="portrait" xlink:type="simple" id="oo_370291.jpg"><uri content-type="original_file" xlink:type="simple">https://binary.pensoft.net/fig/370291</uri></graphic></fig></tp:treatment-sec><tp:treatment-sec sec-type="phenology" id="SECID0EKOAE"><title>Phenology.</title><p>Flowering from November to December; fruiting from December to February.</p></tp:treatment-sec><tp:treatment-sec sec-type="distribution" id="SECID0EPOAE"><title>Distribution.</title><p>The species is known from the single locality in Putao District, Kachin State, Northern Myanmar.</p></tp:treatment-sec><tp:treatment-sec sec-type="ecology" id="SECID0EUOAE"><title>Ecology.</title><p>The species grows on moist rocky slopes of tropical montane forest, elevation 500–900 m.</p></tp:treatment-sec><tp:treatment-sec sec-type="etymology" id="SECID0EZOAE"><title>Etymology.</title><p>The species epithet refers to the type locality of the species, Putao District, Kachin State, Northern Myanmar.</p></tp:treatment-sec><tp:treatment-sec sec-type="conservation status" id="SECID0E5OAE"><title>Conservation status.</title><p>Data Deficient (<abbrev xmlns:xlink="http://www.w3.org/1999/xlink" xlink:title="Data Deficient" id="ABBRID0EEPAE" xlink:type="simple">DD</abbrev>). The species might not confront strong human pressures because of the remoteness of its type locality. But we cannot assess the species’ risk of extinction due to lack of data. Therefore, the species is temporarily assigned a status Data Deficient (<abbrev xmlns:xlink="http://www.w3.org/1999/xlink" xlink:title="Data Deficient" id="ABBRID0EIPAE" xlink:type="simple">DD</abbrev>) according to The Guidelines for Using The IUCN Red List Categories and Criteria (<xref ref-type="bibr" rid="B16">IUCN 2017</xref>).</p></tp:treatment-sec><tp:treatment-sec sec-type="Affinities" id="SECID0EQPAE"><title>Affinities.</title><p><italic><tp:taxon-name><tp:taxon-name-part taxon-name-part-type="genus" reg="Begonia">Begonia</tp:taxon-name-part> <tp:taxon-name-part taxon-name-part-type="species" reg="putaoensis">putaoensis</tp:taxon-name-part></tp:taxon-name></italic> is mostly similar in morphological characters to <italic><tp:taxon-name><tp:taxon-name-part taxon-name-part-type="genus" reg="Begonia">B.</tp:taxon-name-part> <tp:taxon-name-part taxon-name-part-type="species" reg="scintillans">scintillans</tp:taxon-name-part></tp:taxon-name></italic> and <italic><tp:taxon-name><tp:taxon-name-part taxon-name-part-type="genus" reg="Begonia">B.</tp:taxon-name-part> <tp:taxon-name-part taxon-name-part-type="species" reg="annulata">annulata</tp:taxon-name-part></tp:taxon-name></italic> K. <xref ref-type="bibr" rid="B11">Koch (1857</xref>: 76) under the <tp:taxon-name><tp:taxon-name-part taxon-name-part-type="infraspecific-rank">sect.</tp:taxon-name-part> <tp:taxon-name-part taxon-name-part-type="section" reg="Platycentrum">Platycentrum</tp:taxon-name-part></tp:taxon-name>. But it can be easily distinguished from <italic><tp:taxon-name><tp:taxon-name-part taxon-name-part-type="genus" reg="Begonia">B.</tp:taxon-name-part> <tp:taxon-name-part taxon-name-part-type="species" reg="scintillans">scintillans</tp:taxon-name-part></tp:taxon-name></italic> in having shorter internode 0.3–0.8 cm long (<italic>vs.</italic> 3–5 cm long), sparsely pubescent leaf lamina (<italic>vs.</italic> densely hairy) and glabrous capsule (<italic>vs.</italic> red villose). It differs from <italic><tp:taxon-name><tp:taxon-name-part taxon-name-part-type="genus" reg="Begonia">B.</tp:taxon-name-part> <tp:taxon-name-part taxon-name-part-type="species" reg="annulata">annulata</tp:taxon-name-part></tp:taxon-name></italic> through having the following characteristics: rhizomatous creeping (<italic>vs.</italic> rhizomatous erect) and dark green with silver or light green area on upper surface of leaf (<italic>vs.</italic> dark green with silver or white bands). See Table <xref ref-type="table" rid="T2">2</xref> for detailed comparison of <italic><tp:taxon-name><tp:taxon-name-part taxon-name-part-type="genus" reg="Begonia">B.</tp:taxon-name-part> <tp:taxon-name-part taxon-name-part-type="species" reg="putaoensis">putaoensis</tp:taxon-name-part></tp:taxon-name></italic> with morphologically allied species.</p><table-wrap id="T2" position="float" orientation="portrait"><label>Table 2.</label><caption><p>Comparison of key morphological characters of <italic><tp:taxon-name><tp:taxon-name-part taxon-name-part-type="genus" reg="Begonia">Begonia</tp:taxon-name-part> <tp:taxon-name-part taxon-name-part-type="species" reg="putaoensis">putaoensis</tp:taxon-name-part></tp:taxon-name></italic>, <italic><tp:taxon-name><tp:taxon-name-part taxon-name-part-type="genus" reg="Begonia">B.</tp:taxon-name-part> <tp:taxon-name-part taxon-name-part-type="species" reg="scintillans">scintillans</tp:taxon-name-part></tp:taxon-name></italic> and <italic><tp:taxon-name><tp:taxon-name-part taxon-name-part-type="genus" reg="Begonia">B.</tp:taxon-name-part> <tp:taxon-name-part taxon-name-part-type="species" reg="annulata">annulata</tp:taxon-name-part></tp:taxon-name></italic>.</p></caption><table id="TID0EWPAG" rules="all"><tbody><tr><td rowspan="1" colspan="1">
                    <bold>Attributes</bold>
                  </td><td rowspan="1" colspan="1">
                    <bold><italic><tp:taxon-name><tp:taxon-name-part taxon-name-part-type="genus" reg="Begonia">B.</tp:taxon-name-part> <tp:taxon-name-part taxon-name-part-type="species" reg="putaoensis">putaoensis</tp:taxon-name-part></tp:taxon-name></italic></bold>
                  </td><td rowspan="1" colspan="1">
                    <bold><italic><tp:taxon-name><tp:taxon-name-part taxon-name-part-type="genus" reg="Begonia">B.</tp:taxon-name-part> <tp:taxon-name-part taxon-name-part-type="species" reg="scintillans">scintillans</tp:taxon-name-part></tp:taxon-name></italic></bold>
                  </td><td rowspan="1" colspan="1">
                    <bold><italic><tp:taxon-name><tp:taxon-name-part taxon-name-part-type="genus" reg="Begonia">B.</tp:taxon-name-part> <tp:taxon-name-part taxon-name-part-type="species" reg="annulata">annulata</tp:taxon-name-part></tp:taxon-name></italic></bold>
                  </td></tr><tr><td rowspan="1" colspan="1">Habit</td><td rowspan="1" colspan="1">rhizomatous, creeping 15–25 cm tall</td><td rowspan="1" colspan="1">rhizomatous, creeping 7–15 cm tall</td><td rowspan="1" colspan="1">rhizomatous, erect 15–30 cm tall</td></tr><tr><td rowspan="1" colspan="1">Internode</td><td rowspan="1" colspan="1">short, 0.3–0.8 cm long</td><td rowspan="1" colspan="1">3–5 cm long</td><td rowspan="1" colspan="1">0.7–1.5 cm long</td></tr><tr><td rowspan="1" colspan="1">Stipule</td><td rowspan="1" colspan="1">triangular, 6–12 × 5–6 mm densely rusty tomentose on both surfaces</td><td rowspan="1" colspan="1">lanceolate, 6–11 × 4–6 mm villose on outer surface</td><td rowspan="1" colspan="1">lanceolate, 4 –13 × 2 – 6 mm tomentose on outer surface</td></tr><tr><td rowspan="1" colspan="1">Leaf</td><td rowspan="1" colspan="1">ovate to widely ovate 6.5–15 × 6–11cm</td><td rowspan="1" colspan="1">ovate-orbicular 4.5–10 × 3.5–7 cm</td><td rowspan="1" colspan="1">ovate 9–15 × 5–10 cm</td></tr><tr><td rowspan="1" colspan="1">Upper surface</td><td rowspan="1" colspan="1">dark green with silver or light green areas sparsely pubescent</td><td rowspan="1" colspan="1">dark green with small silver spots, densely strigose</td><td rowspan="1" colspan="1">dark green with white/silver bands slightly tomentose or strigose</td></tr><tr><td rowspan="1" colspan="1">Lower surface</td><td rowspan="1" colspan="1">light green, deep red along veins entire dark-red or red with light green area slightly pubescent, rusty villous on the veins</td><td rowspan="1" colspan="1">red, densely red tomentose</td><td rowspan="1" colspan="1">red and green, strigose</td></tr><tr><td rowspan="1" colspan="1">Staminate flower</td><td rowspan="1" colspan="1">tepals 4 (rarely 6), pink or white-pinkish</td><td rowspan="1" colspan="1">tepals 4, coral pink</td><td rowspan="1" colspan="1">tepals 4, white to pink</td></tr><tr><td rowspan="1" colspan="1">Pistillate flower</td><td rowspan="1" colspan="1">tepals 5 (rarely 6), glabrous pink or white-pinkish</td><td rowspan="1" colspan="1">tepals 4–5, coral pink, pilose on outer surface</td><td rowspan="1" colspan="1">tepals 4–5, white to pale pink, puberulous on outer surface to glabrous</td></tr><tr><td rowspan="1" colspan="1">Style</td><td rowspan="1" colspan="1">2 or 3</td><td rowspan="1" colspan="1">3</td><td rowspan="1" colspan="1">2</td></tr><tr><td rowspan="1" colspan="1">Capsule</td><td rowspan="1" colspan="1">ovoid, glabrous, 3-winged longest one round-rectangular 13–17 mm broad</td><td rowspan="1" colspan="1">obovoid, red villose, 3-winged longest one rounded oblong 4–6 mm broad</td><td rowspan="1" colspan="1">ellipsoid, tomentose, 3-winged longest one rounded oblong 5–9 mm broad</td></tr></tbody></table></table-wrap></tp:treatment-sec><tp:treatment-sec sec-type="material" id="SECID0EIXAE"><title>Additional specimens examined</title><p><bold>(paratypes).</bold> Myanmar. Kachin State: Putao District, near around Camp 5, along Putao to Madwel, on moist rocky slopes in tropical rain forest, <named-content xmlns:xlink="http://www.w3.org/1999/xlink" content-type="dwc:verbatimCoordinates" xlink:type="simple"><named-content content-type="geo-json" specific-use="{&#34;type&#34;:&#34;Point&#34;,&#34;coordinates&#34;:[97.381186,27.733197]}" id="NCID0ETXAE" xlink:type="simple">27°43'59.51"N, 97°22'52.27"E</named-content></named-content>, 873 m, 3 December 2017, <italic>Y.H. Tan</italic>, <italic>B. Yang</italic>, <italic>H.B. Ding</italic>, <italic>X.D. Zeng</italic>, <italic>M.B. Maw &amp; P.K. Linn M3168</italic> (HITBC!; RAF!); MYANMAR. Kachin State: Putao District. Voucher from the cultivated plant in the Xishuangbanna Tropical Botanical Garden, Chinese Academy of Sciences, 12 November 2018, <italic>H.B. Ding XTBG-0050</italic> (HITBC!).</p></tp:treatment-sec><ref-list><ref id="B4"><mixed-citation xmlns:xlink="http://www.w3.org/1999/xlink" xlink:type="simple"><person-group><name name-style="western"><surname>Dunn</surname><given-names>ST</given-names></name></person-group> (<year>1920</year>) Decades Kewensis: Plantarum Novarum in Herbario Horti Regii Conservatarum. Decas XCVI. Bulletin of Miscellaneous Information, Kew, 108–111. <ext-link xlink:type="simple" ext-link-type="doi" xlink:href="10.2307/4120224">https://doi.org/10.2307/4120224</ext-link></mixed-citation></ref><ref id="B16"><mixed-citation xmlns:xlink="http://www.w3.org/1999/xlink" xlink:type="simple"><institution xlink:type="simple">IUCN</institution>, Petitions Subcommittee (<year>2017</year>) Guidelines for using the IUCN red list categories and criteria. version 13. Prepared by the Standards and Petitions Subcommittee. <ext-link xlink:type="simple" ext-link-type="uri" xlink:href="http://www.iucnredlist.org/documents/RedListGuidelines.pdf">http://www.iucnredlist.org/documents/RedListGuidelines.pdf</ext-link></mixed-citation></ref><ref id="B11"><mixed-citation xmlns:xlink="http://www.w3.org/1999/xlink" xlink:type="simple"><person-group><name name-style="western"><surname>Koch</surname><given-names>K</given-names></name></person-group> (<year>1857</year>) <article-title>Drei neue Schiefblatter oder Begonien.</article-title><source>Berliner Allgemeine Gartenzeitung</source><volume>25</volume>(<issue>10</issue>): <fpage>1</fpage>–<lpage>76</lpage>.</mixed-citation></ref></ref-list></tp:taxon-treatment>
