# Supplementary material for: Taxonomic studies on Begonia (Begoniaceae) in Myanmar I: three new species and supplementary description of Begonia rheophytica from Northern Myanmar
Source: PhytoKeys. 2020 Jan 10;138:203–17. doi: 10.3897/phytokeys.138.38721 (PMC6969003; doi:10.3897/phytokeys.138.38721)
Supplement: XML Treatment for Begonia crassitepala [file phytokeys.138.38721-treatment3.xml]

<!DOCTYPE tp:taxon-treatment
  PUBLIC "-//TaxonX//DTD Taxonomic Treatment Publishing DTD v0 20100105//EN" "tax-treatment-NSO.dtd">
<tp:taxon-treatment xmlns:tp="http://www.plazi.org/taxpub"><tp:treatment-meta><kwd-group><label>Taxon classification</label><kwd><named-content xmlns:xlink="http://www.w3.org/1999/xlink" content-type="kingdom">Plantae</named-content></kwd><kwd><named-content xmlns:xlink="http://www.w3.org/1999/xlink" content-type="order">Cucurbitales</named-content></kwd><kwd><named-content xmlns:xlink="http://www.w3.org/1999/xlink" content-type="family">Begoniaceae</named-content></kwd></kwd-group><mixed-citation publication-type="journal"><person-group><name><surname>Maw</surname><given-names>Mya Bhone</given-names></name><name><surname>Ding</surname><given-names>Hong-Bo</given-names></name><name><surname>Yang</surname><given-names>Bin</given-names></name><name><surname>Win</surname><given-names>Pyae Pyae</given-names></name><name><surname>Tan</surname><given-names>Yun-Hong</given-names></name></person-group><article-title>Taxonomic studies on <italic><tp:taxon-name><tp:taxon-name-part taxon-name-part-type="genus" reg="Begonia">Begonia</tp:taxon-name-part></tp:taxon-name></italic> (<tp:taxon-name><tp:taxon-name-part taxon-name-part-type="family">Begoniaceae</tp:taxon-name-part></tp:taxon-name>) in Myanmar I: three new species and supplementary description of <italic><tp:taxon-name><tp:taxon-name-part taxon-name-part-type="genus" reg="Begonia">Begonia</tp:taxon-name-part> <tp:taxon-name-part taxon-name-part-type="species" reg="rheophytica">rheophytica</tp:taxon-name-part></tp:taxon-name></italic> from Northern Myanmar</article-title><source>PhytoKeys</source><day>10</day><month>1</month><year>2020</year><volume>138</volume><fpage>203</fpage><lpage>217</lpage><pub-id pub-id-type="doi">10.3897/phytokeys.138.38721</pub-id></mixed-citation></tp:treatment-meta><tp:nomenclature><tp:taxon-name><object-id xmlns:xlink="http://www.w3.org/1999/xlink" content-type="arpha" xlink:type="simple">E6C1FEBD-F706-5D1D-9D70-5DF6C5CF679A</object-id>
            <tp:taxon-name-part taxon-name-part-type="genus" reg="Begonia">Begonia</tp:taxon-name-part>
            <tp:taxon-name-part taxon-name-part-type="species" reg="crassitepala">crassitepala</tp:taxon-name-part>
            <object-id xmlns:xlink="http://www.w3.org/1999/xlink" content-type="ipni" xlink:type="simple">urn:lsid:ipni.org:names:77204217-1</object-id>
          </tp:taxon-name><tp:taxon-authority>Y.H.Tan &amp; M.B.Maw</tp:taxon-authority><tp:taxon-status xmlns:xlink="http://www.w3.org/1999/xlink" xlink:type="simple">sp. nov.</tp:taxon-status><xref ref-type="fig" rid="F4">Figure 4</xref></tp:nomenclature><tp:treatment-sec sec-type="diagnosis" id="SECID0ERZAE"><title>Diagnosis.</title><p><italic><tp:taxon-name><tp:taxon-name-part taxon-name-part-type="genus" reg="Begonia">Begonia</tp:taxon-name-part> <tp:taxon-name-part taxon-name-part-type="species" reg="crassitepala">crassitepala</tp:taxon-name-part></tp:taxon-name></italic> Y.H. Tan &amp; M.B. Maw is morphologically similar to <italic><tp:taxon-name><tp:taxon-name-part taxon-name-part-type="genus" reg="Begonia">B.</tp:taxon-name-part> <tp:taxon-name-part taxon-name-part-type="species" reg="dryadis">dryadis</tp:taxon-name-part></tp:taxon-name></italic><xref ref-type="bibr" rid="B9">Irmscher (1951</xref>: 41) in ovate to broadly ovate leaf, but it can be distinguished by its stem and petiole having white prickles (<italic>vs.</italic> puberulous), adaxially leaf having densely pinkish or grey hirsute (<italic>vs.</italic> subglabrous), abaxially outer 2 tepals of pistillate flower and ovary having reddish or whitish succulent strigose and tuberculate (<italic>vs.</italic> puberulous).</p></tp:treatment-sec><tp:treatment-sec sec-type="material" id="SECID0EX1AE"><title>Type.</title><p>Myanmar, Kachin State, Putao District, on the way from Ratbaw to Alanga, <named-content xmlns:xlink="http://www.w3.org/1999/xlink" content-type="dwc:verbatimCoordinates" xlink:type="simple"><named-content content-type="geo-json" specific-use="{&#34;type&#34;:&#34;Point&#34;,&#34;coordinates&#34;:[97.740078,27.287147]}" id="NCID0EA2AE" xlink:type="simple">27°17'13.73"N, 97°44'24.28"E</named-content></named-content>, 836 m, 15 June 2018, <italic>Y.H. Tan</italic>, <italic>B. Yang</italic>, <italic>H.B. Ding</italic>, <italic>X.D. Zeng</italic>, <italic>M.B. Maw &amp; H.L. Naing M4495</italic> (holotype: HITBC!; isotypes: RAF!).</p></tp:treatment-sec><tp:treatment-sec sec-type="description" id="SECID0EP2AE"><title>Description.</title><p>Perennial herb, monoecious, rhizomatous. <bold>Stem</bold> erect, 40−60 cm tall, reddish, densely rusty wooly tomentose, and sparsely covered by whitish soft spine-like hairs, internodes 1−2 cm long. <bold>Stipule</bold> lanceolate, 1−1.3 × 0.3−0.5 cm, slightly or densely rusty tomentose, deciduous. <bold>Leaf</bold> petiole 4.5−15 cm, densely rusty tomentose, slightly whitish stiff hairs; <bold>blade</bold> ovate to broadly ovate, base cordate with overlapping lobes, 12−20 × 15−19.5 cm, asymmetric, adaxiall<bold>y</bold> green, densely pinkish or grey hirsute, abaxially green, rusty puberulous, venation palmate-pinnate, densely rusty wooly tomentose along midrib and veins, margin denticulate, reddish hirsute along the margin, apex acuminate. <bold>Inflorescence</bold> nearly terminal, cymose, peduncle 4.4–6.0 cm long, reddish, slightly rusty wooly tomentose and whitish soft spine-like hairs. <bold>Staminate flower</bold>: pedicel 1.8–2.5 cm long, whitish villose, tepals 4, unequal, outer 2, ovate, 2.2−2.7 × 2.6−2.8 cm, whitish or pinkish with pink lining, thick, ca. 2 mm, inner 2, smaller, 1.7 × 2.1 cm, whitish or pinkish (sometimes with pinkish lining), densely whitish villose on the outer surface; stamen numerous, ca. 200; filaments ca. 2 mm long, fused at base; anther oblong to elliptic, 1–2 mm long. <bold>Pistillate flower</bold>: pedicel 2.2–2.5 cm, densely whitish or rusty villose, bracteoles absent; tepals 5, equal, obovate, outer 2, 2.0–2.9 × 1.8–2.0 cm, pure white or sometimes with pink lining, densely pinkish or whitish strigose on outer surface, margin entire, inner 3, similar to outer ones but smaller, 1.8–2.1 × 1.6–1.8 cm, ovary 2-locular, placentation axillary, placentae 2 per locule, densely reddish or whitish succulent strigose and tuberculate, styles 2, fused at base, stigma bifid with twisted bands, highly convolute, yellow or golden yellow. <bold>Fruit</bold> berry-like, elliptic, pale green to pink, 3 wings, unequal, with whitish or reddish succulent strigose and tuberculate (especially on wings).</p><fig id="F4" position="float" orientation="portrait"><object-id xmlns:xlink="http://www.w3.org/1999/xlink" content-type="doi" xlink:type="simple">10.3897/phytokeys.138.38721.figure4</object-id><object-id xmlns:xlink="http://www.w3.org/1999/xlink" content-type="arpha" xlink:type="simple">68688DEA-5949-53D7-8D07-F01A476B2BDC</object-id><label>Figure 4.</label><caption><p><italic><tp:taxon-name><tp:taxon-name-part taxon-name-part-type="genus" reg="Begonia">Begonia</tp:taxon-name-part> <tp:taxon-name-part taxon-name-part-type="species" reg="crassitepala">crassitepala</tp:taxon-name-part></tp:taxon-name></italic> Y.H.Tan &amp; M.B.Maw, sp. nov. (photographed by H.B. Ding) <bold>A</bold> habit <bold>B</bold> inflorescence <bold>C</bold> stipule and stem (showing the whitish soft spine-like hairs) <bold>D</bold> rhizome <bold>E</bold> single leaf (front view) <bold>F</bold> single leaf (back view) <bold>G</bold> hirsute leaf margins <bold>H</bold> flowers (front view staminate flower) <bold>I</bold> staminate flower (back view) <bold>J</bold> dried fruits <bold>K</bold> pistillate flower (front view) <bold>M</bold> staminate flower showing 4 tepals <bold>N</bold> pistillate flower (side view) <bold>L</bold> capsule and cross section of ovary.</p></caption><graphic xmlns:xlink="http://www.w3.org/1999/xlink" xlink:href="phytokeys-138-203-g004.jpg" position="float" orientation="portrait" xlink:type="simple" id="oo_370292.jpg"><uri content-type="original_file" xlink:type="simple">https://binary.pensoft.net/fig/370292</uri></graphic></fig></tp:treatment-sec><tp:treatment-sec sec-type="phenology" id="SECID0E24AE"><title>Phenology.</title><p>Flowering from June−July; fruiting from July−August.</p></tp:treatment-sec><tp:treatment-sec sec-type="distribution" id="SECID0EA5AE"><title>Distribution.</title><p>Endemic to the type locality, Putao District, Kachin State, Northern Myanmar.</p></tp:treatment-sec><tp:treatment-sec sec-type="etymology" id="SECID0EF5AE"><title>Etymology.</title><p>The species epithet refers to its thick tepals.</p></tp:treatment-sec><tp:treatment-sec sec-type="ecology" id="SECID0EK5AE"><title>Ecology.</title><p>In the tropical montane forest up to about 577 m elevation, on the moist soil slope.</p></tp:treatment-sec><tp:treatment-sec sec-type="conservation status" id="SECID0EP5AE"><title>Conservation status.</title><p>Data Deficient (<abbrev xmlns:xlink="http://www.w3.org/1999/xlink" xlink:title="Data Deficient" id="ABBRID0EV5AE" xlink:type="simple">DD</abbrev>). <italic><tp:taxon-name><tp:taxon-name-part taxon-name-part-type="genus" reg="Begonia">Begonia</tp:taxon-name-part> <tp:taxon-name-part taxon-name-part-type="species" reg="crassitepala">crassitepala</tp:taxon-name-part></tp:taxon-name></italic> have been collected along the roadside from Langsa to Gawlaw village where no signs of major anthropogenic disturbance were noticed. Further exploration is required to access the current range of the species (<xref ref-type="bibr" rid="B16">IUCN 2017</xref>).</p></tp:treatment-sec><tp:treatment-sec sec-type="material" id="SECID0EI6AE"><title>Additional specimens examined</title><p><bold>(paratypes).</bold> Myanmar. Kachin State: Putao District, along Langsa to Gawlei, tropical montane forest, <named-content xmlns:xlink="http://www.w3.org/1999/xlink" content-type="dwc:verbatimCoordinates" xlink:type="simple"><named-content content-type="geo-json" specific-use="{&#34;type&#34;:&#34;Point&#34;,&#34;coordinates&#34;:[97.943358,27.541372]}" id="NCID0ET6AE" xlink:type="simple">27°32'28.94"N, 97°56'36.09"E</named-content></named-content>, 577 m, 2 June 2018, <italic>Myanmar Exped. M3952</italic> (HITBC!; RAF!); Kachin State, Putao District, Gathu to Tongwang Cave, <named-content xmlns:xlink="http://www.w3.org/1999/xlink" content-type="dwc:verbatimCoordinates" xlink:type="simple"><named-content content-type="geo-json" specific-use="{&#34;type&#34;:&#34;Point&#34;,&#34;coordinates&#34;:[97.975233,27.498189]}" id="NCID0E46AE" xlink:type="simple">27°29'53.48"N, 97°58'30.84"E</named-content></named-content>, 664 m, 4 June 2018, <italic>Myanmar Exped. M4008</italic> (HITBC!; RAF!); Kachin State, Putao District, Gathu to Tangsa, <named-content xmlns:xlink="http://www.w3.org/1999/xlink" content-type="dwc:verbatimCoordinates" xlink:type="simple"><named-content content-type="geo-json" specific-use="{&#34;type&#34;:&#34;Point&#34;,&#34;coordinates&#34;:[97.946222,27.478103]}" id="NCID0EIAAG" xlink:type="simple">27°28'41.17"N, 97°56'46.40"E</named-content></named-content>, 550 m, 31 May 2018, <italic>Myanmar Exped. M3797</italic> (HITBC!; RAF!); Kachin State, Putao District, Putao Township, Maliraing area, buffer zone of Hkakaborazi National Park, between camp 1 and camp 2, <named-content xmlns:xlink="http://www.w3.org/1999/xlink" content-type="dwc:verbatimCoordinates" xlink:type="simple"><named-content content-type="geo-json" specific-use="{&#34;type&#34;:&#34;Point&#34;,&#34;coordinates&#34;:[97.369778,27.634333]}" id="NCID0ESAAG" xlink:type="simple">27°38'03.6"N, 97°22'11.2"E</named-content></named-content>, 552 m, 6 November 2016, <italic>Kate et al. 2253</italic> (NY02653741!); Kachin State, Putao District, Naungmung Township, buffer zone of Hkakaborazi National Park, Hill next to Naungmung village, <named-content xmlns:xlink="http://www.w3.org/1999/xlink" content-type="dwc:verbatimCoordinates" xlink:type="simple"><named-content content-type="geo-json" specific-use="{&#34;type&#34;:&#34;Point&#34;,&#34;coordinates&#34;:[97.846167,27.517278]}" id="NCID0E3AAG" xlink:type="simple">27°31'02.2"N, 97°50'46.2"E</named-content></named-content>, 845 m, 12 June 2017, <italic>Kate et al. 2880</italic> (NY02653917!); Between N Dung Ga and Ting Pru Ting Sar, 27 August 1953, <italic>Thar Hla &amp; Chit Ko Ko 4447</italic> (RAF!).</p></tp:treatment-sec><tp:treatment-sec sec-type="Affinities" id="SECID0EFBAG"><title>Affinities.</title><p><italic><tp:taxon-name><tp:taxon-name-part taxon-name-part-type="genus" reg="Begonia">Begonia</tp:taxon-name-part> <tp:taxon-name-part taxon-name-part-type="species" reg="crassitepala">crassitepala</tp:taxon-name-part></tp:taxon-name></italic> is the most distinct species in the <tp:taxon-name><tp:taxon-name-part taxon-name-part-type="infraspecific-rank">section</tp:taxon-name-part> <tp:taxon-name-part taxon-name-part-type="section" reg="Platycentrum">Platycentrum</tp:taxon-name-part></tp:taxon-name> thanks to its thicken tepals and succulent strigose and tuberculate ovary. The new species shares similar characteristics with <italic><tp:taxon-name><tp:taxon-name-part taxon-name-part-type="genus" reg="Begonia">B.</tp:taxon-name-part> <tp:taxon-name-part taxon-name-part-type="species" reg="dryadis">dryadis</tp:taxon-name-part></tp:taxon-name></italic> in ovate to broadly ovate leaf and 4 tepals of staminate flower. However, it can be easily distinguished by its stem and petiole having rusty tomentose and whitish soft spine-like hairs (<italic>vs.</italic> puberulous), adaxially leaf having densely pinkish or grey hirsute (<italic>vs.</italic> subglabrous), adaxially outer 2 tepals of pistillate flower having densely pinkish or whitish strigose (<italic>vs.</italic> puberulous), ovary having densely reddish or whitish succulent strigose and tuberculate (<italic>vs.</italic> puberulous).</p></tp:treatment-sec><ref-list><ref id="B9"><mixed-citation xmlns:xlink="http://www.w3.org/1999/xlink" xlink:type="simple"><person-group><name name-style="western"><surname>Irmscher</surname><given-names>E</given-names></name></person-group> (<year>1951</year>) <article-title>Some new Chinese species of <italic><tp:taxon-name><tp:taxon-name-part taxon-name-part-type="genus">Begonia</tp:taxon-name-part></tp:taxon-name></italic>.</article-title><source>Notes from the Royal Botanic Garden Edinburgh</source><volume>21</volume>(<issue>1</issue>): <fpage>35</fpage>–<lpage>45</lpage>.</mixed-citation></ref><ref id="B16"><mixed-citation xmlns:xlink="http://www.w3.org/1999/xlink" xlink:type="simple"><institution xlink:type="simple">IUCN</institution>, Petitions Subcommittee (<year>2017</year>) Guidelines for using the IUCN red list categories and criteria. version 13. Prepared by the Standards and Petitions Subcommittee. <ext-link xlink:type="simple" ext-link-type="uri" xlink:href="http://www.iucnredlist.org/documents/RedListGuidelines.pdf">http://www.iucnredlist.org/documents/RedListGuidelines.pdf</ext-link></mixed-citation></ref></ref-list></tp:taxon-treatment>
