# Supplementary material for: Taxonomic studies on Begonia (Begoniaceae) in Myanmar I: three new species and supplementary description of Begonia rheophytica from Northern Myanmar
Source: PhytoKeys. 2020 Jan 10;138:203–17. doi: 10.3897/phytokeys.138.38721 (PMC6969003; doi:10.3897/phytokeys.138.38721)
Supplement: XML Treatment for Begonia rheophytica [file phytokeys.138.38721-treatment4.xml]

<!DOCTYPE tp:taxon-treatment
  PUBLIC "-//TaxonX//DTD Taxonomic Treatment Publishing DTD v0 20100105//EN" "tax-treatment-NSO.dtd">
<tp:taxon-treatment xmlns:tp="http://www.plazi.org/taxpub"><tp:treatment-meta><kwd-group><label>Taxon classification</label><kwd><named-content xmlns:xlink="http://www.w3.org/1999/xlink" content-type="kingdom">Plantae</named-content></kwd><kwd><named-content xmlns:xlink="http://www.w3.org/1999/xlink" content-type="order">Cucurbitales</named-content></kwd><kwd><named-content xmlns:xlink="http://www.w3.org/1999/xlink" content-type="family">Begoniaceae</named-content></kwd></kwd-group><mixed-citation publication-type="journal"><person-group><name><surname>Maw</surname><given-names>Mya Bhone</given-names></name><name><surname>Ding</surname><given-names>Hong-Bo</given-names></name><name><surname>Yang</surname><given-names>Bin</given-names></name><name><surname>Win</surname><given-names>Pyae Pyae</given-names></name><name><surname>Tan</surname><given-names>Yun-Hong</given-names></name></person-group><article-title>Taxonomic studies on <italic><tp:taxon-name><tp:taxon-name-part taxon-name-part-type="genus" reg="Begonia">Begonia</tp:taxon-name-part></tp:taxon-name></italic> (<tp:taxon-name><tp:taxon-name-part taxon-name-part-type="family">Begoniaceae</tp:taxon-name-part></tp:taxon-name>) in Myanmar I: three new species and supplementary description of <italic><tp:taxon-name><tp:taxon-name-part taxon-name-part-type="genus" reg="Begonia">Begonia</tp:taxon-name-part> <tp:taxon-name-part taxon-name-part-type="species" reg="rheophytica">rheophytica</tp:taxon-name-part></tp:taxon-name></italic> from Northern Myanmar</article-title><source>PhytoKeys</source><day>10</day><month>1</month><year>2020</year><volume>138</volume><fpage>203</fpage><lpage>217</lpage><pub-id pub-id-type="doi">10.3897/phytokeys.138.38721</pub-id></mixed-citation></tp:treatment-meta><tp:nomenclature><tp:taxon-name><object-id xmlns:xlink="http://www.w3.org/1999/xlink" content-type="arpha" xlink:type="simple">507B099A-A942-5722-BCDB-4248CC0A2C77</object-id>
            <tp:taxon-name-part taxon-name-part-type="genus" reg="Begonia">Begonia</tp:taxon-name-part>
            <tp:taxon-name-part taxon-name-part-type="species" reg="rheophytica">rheophytica</tp:taxon-name-part>
          </tp:taxon-name><tp:taxon-authority>M. Hughes, Edinb. J. Bot. 76(2): 2. 2019</tp:taxon-authority><xref ref-type="fig" rid="F5">Figure 5</xref></tp:nomenclature><tp:treatment-sec sec-type="material" id="SECID0E1DAG"><title>Type.</title><p>Myanmar. Hills east of the Mali Hka, 2000−3000 ft, xii 1930, <italic>Kingdon-Ward 9067</italic> (holotype: BM000896328; isotypes: BM000896327, NY02652766).</p></tp:treatment-sec><tp:treatment-sec sec-type="description" id="SECID0ECEAG"><title>Description.</title><p>Herb, rhizomatous, firmly rooted to rock. <bold>Rhizome</bold> 2.5−4.0 cm long and 0.5−1.0 cm in diam., internode 0.2−0.7 cm long. <bold>Stipule</bold> reddish brown, eventually deciduous, narrowly triangular, 0.7−1.0 × 0.3−0.5 cm, keeled, margin entire, glabrous. <bold>Leaf</bold> petiole deep red or deep red to green, turns to brown in mature leaves, sparsely or densely white pilose, 4−17 cm in length, deeply grooved above; <bold>blade</bold> symmetric, narrowly lanceolate, 13.4−18.2(−21) × 2.2−4.0 cm, base attenuate, sometimes unequal, margin red, toothed, teeth tipped by a short ciliate, sometimes undulate, apex elongate; adaxially dark green, glabrous; abaxially pale green, veins densely or sparsely white pubescent; venation pinnate, 5−7 pairs of veins, reddish green in young leaves, red in mature leaves. <bold>Inflorescence</bold> axillary, cymose, peduncle erect, 14−20 cm long, reddish green or pale reddish brown, sparsely hairy; <bold>bract</bold> caducous, broadly ovate−triangular (or ovate−lanceolate), 6−8 × 3−5 mm, purplish red to dark yellow-green, margin entire, hairless. <bold>Staminate flower</bold>: pedicel 1.9−2.1 cm, pale pink (or) pinkish white, sparsely hairy; bracteoles ca. 3 mm, narrowly ovate, dark yellow green, margin entire, hairless, soon falling, <bold>tepals</bold> 4, unequal, inner 2, elliptic, 1.4−1.7 × 0.8−1.0 cm, pure white to pinkish, margin entire, outer tepals 2, broadly ovate, 1.1−1.8 × 1.1−1.5 cm, pure white or pinkish, tip rounded, margin entire; androecium actinomorphic; stamens numerous, filaments fused at base; anther golden yellow, narrowly oblong, apex rounded. <bold>Pistillate flower</bold>: pedicels 2−3 cm, reddish or purplish red, hairless; <bold>bracteole</bold> narrowly ovate 6−8 × 3−5 mm, dark yellow green (sometimes crystal white), soon falling; <bold>tepals</bold> 5−6, unequal, outer 2, equal, broadly ovate, tip rounded, 0.7−1.2 × 0.8−1.2 cm, pure white or white to rosy pink, inner 3 or 4, unequal, 3 larger, 0.8−1.2 × 0.7−1.0 cm, elliptic, pure white or pinkish, tip rounded, 1 smaller, ca. 0.8 × 0.3 cm, pure white, crescent, styles 2, free, stigma bifid with twisted bands, greenish yellow, 4−5 mm long, ovary purplish red, ca. 9−15 mm long, 2−4 mm in diam., wings 3, unequal, placentation axile, locules 2, placentae 2 per locule. <bold>Capsule</bold> nodding, 3-winged, unequal, major wing 8−12 mm long, lateral wings 2−3 mm long.</p><fig id="F5" position="float" orientation="portrait"><object-id xmlns:xlink="http://www.w3.org/1999/xlink" content-type="doi" xlink:type="simple">10.3897/phytokeys.138.38721.figure5</object-id><object-id xmlns:xlink="http://www.w3.org/1999/xlink" content-type="arpha" xlink:type="simple">2E8F43BA-826C-562A-936D-793B5956772A</object-id><label>Figure 5.</label><caption><p><italic><tp:taxon-name><tp:taxon-name-part taxon-name-part-type="genus" reg="Begonia">Begonia</tp:taxon-name-part> <tp:taxon-name-part taxon-name-part-type="species" reg="rheophytica">rheophytica</tp:taxon-name-part></tp:taxon-name></italic> M. Hughes (photographed by H.B. Ding and Y.H. Tan) <bold>A</bold> habitat <bold>B</bold> staminate flower (front view) <bold>C</bold> pistillate flowers <bold>D</bold> inflorescences <bold>E</bold> staminate flowers (front and back view) <bold>F</bold> single leaf (back view) <bold>G</bold> single leaf (front view) <bold>H</bold> pistillate flower <bold>I</bold> ovary with gynoecium, pedicel and bracts <bold>J</bold> ovary with gynoecium <bold>K</bold> bracts <bold>L</bold> pedicel <bold>M</bold> androecium with pedicel <bold>N</bold> tepals of staminate flower <bold>O</bold> tepals of pistillate flower <bold>P</bold> capsule <bold>Q–R</bold> cross section of ovary.</p></caption><graphic xmlns:xlink="http://www.w3.org/1999/xlink" xlink:href="phytokeys-138-203-g005.jpg" position="float" orientation="portrait" xlink:type="simple" id="oo_370293.jpg"><uri content-type="original_file" xlink:type="simple">https://binary.pensoft.net/fig/370293</uri></graphic></fig></tp:treatment-sec><tp:treatment-sec sec-type="distribution" id="SECID0E1GAG"><title>Distribution.</title><p>Only found in Putao District, Kachin State, Northern Myanmar.</p></tp:treatment-sec><tp:treatment-sec sec-type="material" id="SECID0E6GAG"><title>Additional specimens examined.</title><p>Myanmar, Kachin State, Putao District, Camp 1 to Namti (Camp 2), understory herbs in tropical rain forest, <named-content xmlns:xlink="http://www.w3.org/1999/xlink" content-type="dwc:verbatimCoordinates" xlink:type="simple"><named-content content-type="geo-json" specific-use="{&#34;type&#34;:&#34;Point&#34;,&#34;coordinates&#34;:[97.656772,27.410222]}" id="NCID0EIHAG" xlink:type="simple">27°24'36.80"N, 97°39'24.38"E</named-content></named-content>, 801 m, 12 December 2018, <italic>Myanmar Exped. M3427</italic> (HITBC!; RAF!); Kachin State, Putao District, near around Camp 1, understory herbs in tropical rain forest, <named-content xmlns:xlink="http://www.w3.org/1999/xlink" content-type="dwc:verbatimCoordinates" xlink:type="simple"><named-content content-type="geo-json" specific-use="{&#34;type&#34;:&#34;Point&#34;,&#34;coordinates&#34;:[97.606717,27.405194]}" id="NCID0ESHAG" xlink:type="simple">27°24'18.70"N, 97°36'24.18"E</named-content></named-content>, 850 m, 11 December 2018, <italic>Myanmar Exped. M3334</italic> (HITBC!; RAF!); Kachin State, Putao District, humid rocks near streams or near caves by waterfall of tropical montane forest, <named-content xmlns:xlink="http://www.w3.org/1999/xlink" content-type="dwc:verbatimCoordinates" xlink:type="simple"><named-content content-type="geo-json" specific-use="{&#34;type&#34;:&#34;Point&#34;,&#34;coordinates&#34;:[93.660078,27.412864]}" id="NCID0E3HAG" xlink:type="simple">27°24'46.31"N, 93°39'36.28"E</named-content></named-content>, 808 m, 16 December 2017, <italic>Myanmar Exped. M3747</italic> (HITBC!, RAF!).</p></tp:treatment-sec><tp:treatment-sec sec-type="notes" id="SECID0EDIAG"><title>Note.</title><p>This species was originally described by <xref ref-type="bibr" rid="B8">Hughes et al. (2019)</xref> from the male flowering plant only. Here, we provide a supplementary description of <italic><tp:taxon-name><tp:taxon-name-part taxon-name-part-type="genus" reg="Begonia">B.</tp:taxon-name-part> <tp:taxon-name-part taxon-name-part-type="species" reg="rheophytica">rheophytica</tp:taxon-name-part></tp:taxon-name></italic> with a detailed monograph of female flowers from Putao, Kachin State, Northern Myanmar.</p></tp:treatment-sec><ref-list><ref id="B8"><mixed-citation xmlns:xlink="http://www.w3.org/1999/xlink" xlink:type="simple"><person-group><name name-style="western"><surname>Hughes</surname><given-names>M</given-names></name><name name-style="western"><surname>Aung</surname><given-names>M</given-names></name><name name-style="western"><surname>Armstrong</surname><given-names>K</given-names></name></person-group> (<year>2019</year>) <article-title>An updated checklist and a new species of <italic><tp:taxon-name><tp:taxon-name-part taxon-name-part-type="genus">Begonia</tp:taxon-name-part></tp:taxon-name></italic> (<italic><tp:taxon-name><tp:taxon-name-part taxon-name-part-type="genus">B.</tp:taxon-name-part> <tp:taxon-name-part taxon-name-part-type="species">rheophytica</tp:taxon-name-part></tp:taxon-name></italic>) from Myanmar.</article-title><source>Edinburgh Journal of Botany</source><volume>76</volume>(<issue>2</issue>): <fpage>1</fpage>–<lpage>11</lpage>. <ext-link xlink:type="simple" ext-link-type="doi" xlink:href="10.1017/S0960428619000052">https://doi.org/10.1017/S0960428619000052</ext-link></mixed-citation></ref></ref-list></tp:taxon-treatment>
